# Supplementary material for: Cinchona officinalis Phytochemicals-Loaded Iron Oxide Nanoparticles Induce Cytotoxicity and Stimulate Apoptosis in MCF-7 Human Breast Cancer Cells
Source: Nanomaterials (Basel). 2022 Sep 28;12(19):3393. doi: 10.3390/nano12193393 (PMC9565860; doi:10.3390/nano12193393)
Supplement: Supplementary file 1 [file nanomaterials-12-03393-s001.zip]

Archive with 1 entries (1 files):
- nanomaterials-1879723-supplementary.pdf
